# Supplementary material for: The Proteome of Community Living Candida albicans Is Differentially Modulated by the Morphologic and Structural Features of the Bacterial Cohabitants
Source: Microorganisms. 2020 Oct 7;8(10):1541. doi: 10.3390/microorganisms8101541 (PMC7601143; doi:10.3390/microorganisms8101541)
Supplement: Supplementary file 1 [file microorganisms-08-01541-s001.zip]

Archive with 2 entries (2 files):
- Supplementary Files/Table S1.xlsx
- Supplementary Files/Table S2.xlsx
