# Supplementary material for: The Proteome of Community Living Candida albicans Is Differentially Modulated by the Morphologic and Structural Features of the Bacterial Cohabitants
Source: Microorganisms. 2020 Oct 7;8(10):1541. doi: 10.3390/microorganisms8101541 (PMC7601143; doi:10.3390/microorganisms8101541)
Supplement: Supplementary file 1 [file microorganisms-08-01541-s001.zip › Supplementary Files/Table S1.xlsx]

## Sheet: Sheet1
Table S1. List of proteins commonly expressed in C. albicans biofilms upon exposure to heat-killed bacteria
Main Accession	Description	Gene Name	A. Actinomycetemcomitans	A. naeslundii	E. faecalis	F. nucleatum	P. gingivalis	S. mutans	S. sanguinis	S. mitis	S. sobrinus	Fold
Q59TY0	Glutamate decarboxylase	GAD1	-8.23	-7.37	-7.19	-0.06	-7.29	-7.32	-7.26	-8.09	-8.09	Lower
Q5AQ54	Glucose-6-phosphate 1-dehydrogenase	ZWF1	-7.74	-6.88	-6.7	-7.93	-6.8	-6.83	-6.77	-7.6	-7.6	Lower
Q5A3G5	Uncharacterized protein	CaO19.6387	-6.52	-5.66	-5.48	-6.7	-5.58	-5.61	-5.55	-6.38	-6.38	Lower
Q5A0M1	Uncharacterized protein	IDH2	-6.31	-5.46	-5.28	-6.5	-5.38	-5.41	-5.35	-6.18	-6.18	Lower
Q59VC7	Adenylosuccinate lyase	ADE13	-6.27	-1.17	-2.43	-1.1	-1.87	-1.91	-2.14	-6.14	-6.14	Lower
Q59RB8	Isocitrate lyase	ICL1	-5.74	-4.89	-2.38	-0.72	-2.48	-0.44	-1.07	-1.08	-0.75	Lower
Q59PR9	Transcriptional regulator HMO1	HMO1	-5.29	-1.63	-1.08	-1.39	-0.27	-4.39	-4.33	-2.35	-5.16	Lower
Q59Z58	Potential reductase, flavodoxin	CQR1	-5.29	-2.12	-1.93	-1.78	-0.45	-4.39	-2.01	-1.07	-2.35	Lower
Q59YF1	Uncharacterized protein	LEU42	-5.2	-4.35	-4.17	-2.22	-1.94	-2.71	-2.65	-5.07	-5.07	Lower
Q5A0W5	Potential NADH-dependent flavin oxidoreductase	OYE32	-5.11	-4.25	-4.07	-1.59	-4.17	-4.2	-4.14	-1.8	-4.97	Lower
Q59R20	Uncharacterized protein	orf19.6701	-5	-4.15	-3.97	-1.28	-1.26	-0.64	-4.04	-0.62	-1.41	Lower
P87219	Sorbose reductase SOU1	SOU1	-5	-4.15	-3.97	-5.19	-4.06	-2.51	-2.45	-4.87	-4.87	Lower
Q59XU5	Ras-like protein 1	RAS1	-4.89	-4.04	-3.85	-5.08	-3.95	-0.28	-1.12	-4.76	-4.76	Lower
P34948	Mannose-6-phosphate isomerase	PMI1	-4.77	-2.33	-0.27	-2.15	-2.25	-3.87	-1.48	-0.24	-2.31	Lower
Q59XX2	Cell surface mannoprotein MP65	MP65	-4.77	-3.92	-3.73	-0.71	-3.83	-1.54	-3.81	-4.64	-4.64	Lower
Q5A8H6	Uncharacterized protein	orf19.5773	-4.64	-3.79	-2.02	-4.83	-3.7	-1.41	-3.67	-4.51	-4.51	Lower
Q59T41	Uncharacterized protein	PNG2	-4.64	-3.79	-3.6	-1.66	-0.89	-0.56	-0.21	-0.11	-4.51	Lower
Q5A3Z7	Uncharacterized protein	ERG13	-4.64	-3.79	-3.6	-4.83	-3.7	-0.56	-3.67	-4.51	-4.51	Lower
Q59Q76	Likely calmodulin	CMD1	-4.33	-3.48	-3.3	-4.52	-0.59	-3.43	-3.37	-4.2	-4.2	Lower
Q59UT2	Uncharacterized protein	HIS4	-4.33	-3.48	-3.3	-4.52	-3.4	-3.43	-3.37	-4.2	-4.2	Lower
Q59Y31	Yeast-form wall Protein 1	YWP1	-4.33	-3.48	-3.3	-4.52	-1.81	-3.43	-3.37	-0.74	-2.62	Lower
Q5AAI7	Uncharacterized protein	RNT1	-4.33	-3.48	-3.3	-1.06	-3.4	-0.26	-3.37	-1.88	-2.62	Lower
Q59RH5	Histone acetyltransferase type B subunit 2	HAT2	-4.15	-3.3	-3.12	-4.34	-3.22	-0.93	-1.6	-0.56	-4.02	Lower
Q59VN2	Histone H3.1/H3.2	HHT1	-4.15	-3.3	-3.12	-4.34	-3.22	-3.25	-3.19	-4.02	-4.02	Lower
Q5A993	Uncharacterized protein	FRS1	-4.15	-3.3	-3.12	-4.34	-3.22	-3.25	-3.19	-4.02	-4.02	Lower
Q5A516	Potential mitochondrial inner membrane ATP/ADP translocator	PET9	-4.02	-1.58	-4.57	-1.04	-2.35	-4.7	-4.64	-5.47	-5.47	Lower
Q59PZ6	Potential 6-phosphogluconolactonase	SOL3	-3.95	-3.09	-2.91	-4.14	-3.01	-3.04	-2.98	-0.35	-3.81	Lower
Q5ALJ3	Potential low-affinity zinc-iron permease	ZRT2	-3.95	-3.09	-2.91	-4.14	-3.01	-3.04	-2.98	-3.81	-3.81	Lower
Q59U16	Septicolysin-like protein	CaO19.716	-3.95	-3.09	-2.91	-4.14	-3.01	-3.04	-2.98	-3.81	-3.81	Lower
Q5A940	Multiprotein-bridging factor 1	MBF1	-3.95	-3.09	-2.91	-1.33	-3.01	-3.04	-2.98	-3.81	-3.81	Lower
Q59MZ5	Uncharacterized protein	ADE6	-3.95	-3.09	-2.91	-4.14	-3.01	-3.04	-2.98	-3.81	-3.81	Lower
Q59N42	Serine/threonine-protein phosphatase	GLC7	-3.95	-3.09	-2.91	-4.14	-3.01	-3.04	-2.98	-3.81	-3.81	Lower
Q5AD39	Uncharacterized protein	MXR1	-3.95	-3.09	-2.91	-0.97	-1.42	-3.04	-1.4	-3.81	-3.81	Lower
Q5A6S2	Likely 26S proteasome regulatory particle ATPase Rpt4p	RPT4	-3.71	-2.85	-2.67	-3.9	-2.77	-2.8	-2.74	-3.57	-3.57	Lower
Q5AGB9	Uncharacterized protein	TIF5	-3.71	-2.85	-2.67	-3.9	-2.77	-0.48	-2.74	-3.57	-1.25	Lower
Q59VP2	Histone H2A.2	HTA2	-3.71	-2.85	-2.67	-3.9	-2.77	-2.8	-2.74	-3.57	-3.57	Lower
Q5A9B0	Likely orotate phosphoribosyl transferase	URA5	-3.71	-2.85	-2.67	-3.9	-2.77	-1.22	-0.42	-3.57	-3.57	Lower
Q5ACG5	Uncharacterized protein	ATP16	-3.71	-2.85	-2.67	-3.9	-2.77	-2.8	-2.74	-3.57	-3.57	Lower
Q5AI83	L-aminoadipate-semialdehyde dehydrogenase	LYS2	-3.71	-2.85	-2.67	-3.9	-2.77	-2.8	-2.74	-1.25	-1.25	Lower
Q5ABA4	Aldehyde dehydrogenase	CaO19.13487	-3.71	-2.85	-2.67	-3.9	-2.77	-2.8	-2.74	-3.57	-3.57	Lower
Q59WT8	Possible oxidoreductase	CIP1	-3.42	-2.56	-2.38	-3.61	-2.48	-2.51	-2.45	-3.28	-3.28	Lower
Q5A8K2	Alanine--tRNA ligase	ALA1	-3.42	-0.98	-2.38	-3.61	-2.48	-2.51	-0.87	-3.28	-3.28	Lower
Q5AF53	Uncharacterized protein	PRE7	-3.42	-2.56	-2.38	-0.15	-2.48	-2.51	-2.45	-0.96	-3.28	Lower
Q5A8Z3	Likely Arginyl tRNA synthetase	CaO19.10849	-3.42	-2.56	-2.38	-3.61	-2.48	-0.19	-2.45	-3.28	-3.28	Lower
Q5A922	Altered inheritance of mitochondria protein 9, mitochondrial	AIM9	-3.42	-2.56	-2.38	-3.61	-2.48	-2.51	-2.45	-3.28	-3.28	Lower
Q59Z84	Proteasome assembly chaperone 2	CaO19.2278	-3.42	-2.56	-2.38	-3.61	-2.48	-2.51	-2.45	-3.28	-3.28	Lower
Q5ADP3	Uncharacterized protein	SSN6	-3.42	-2.56	-2.38	-2.02	-2.48	-0.93	-2.45	-3.28	-3.28	Lower
Q5ADM5	Potential aldo/keto reductase	orf19.6816	-3.42	-2.56	-2.38	-3.61	-2.48	-2.51	-2.45	-3.28	-3.28	Lower
Q5ABD6	Uncharacterized protein	TUB2	-3.42	-2.56	-2.38	-3.61	-2.48	-2.51	-2.45	-3.28	-3.28	Lower
Q5AAF6	Uncharacterized protein	MIS12	-3.42	-0.98	-2.38	-3.61	-2.48	-2.51	-2.45	-3.28	-3.28	Lower
Q59UE4	Potential amino acyl-tRNA synthetase complex component	ARC1	-3.19	-1.59	-0.56	-1.26	-2.25	-3.87	-2.22	-4.64	-1.83	Lower
Q59V07	Isocitrate dehydrogenase [NADP]	IDP2	-3.14	-5.46	-5.28	-3.04	-1.92	-0.88	-0.59	-6.18	-0.97	Lower
Q5AC50	Likely glycogen branching enzyme	GLC3	-3.11	-5.07	-4.88	-2.94	-0.89	-1.84	-4.96	-5.79	-5.79	Lower
Q5A646	Likely mitochondrial ribosomal protein MRP8p	MRP8	-3.05	-2.2	-2.02	-3.24	-2.12	-2.15	-2.09	-0.11	-0.11	Lower
Q5A688	Dolichyl-phosphate-mannose--protein mannosyltransferase 6	PMT6	-3.05	-2.2	-2.02	-3.24	-2.12	-2.15	-2.09	-2.92	-2.92	Lower
Q59PN8	Uncharacterized protein	SNG3	-3.05	-2.2	-2.02	-3.24	-2.12	-2.15	-2.09	-2.92	-2.92	Lower
Q5A500	Adenylyl-sulfate kinase	MET14	-3.05	-2.2	-2.02	-3.24	-2.12	-2.15	-2.09	-2.92	-2.92	Lower
Q5A4Z5	Uncharacterized protein	orf19.951	-3.05	-2.2	-2.02	-3.24	-2.12	-2.15	-2.09	-1.34	-2.92	Lower
Q59VN7	Uncharacterized protein	orf19.1057	-3.05	-2.2	-2.02	-3.24	-2.12	-2.15	-2.09	-2.92	-2.92	Lower
Q59VP5	Uncharacterized protein	IFD6	-3.05	-2.2	-2.02	-3.24	-0.53	-2.15	-2.09	-2.92	-2.92	Lower
Q5A0Z7	Likely anthranilate phosphoribosyl transferase	TRP4	-3.05	-2.2	-2.02	-3.24	-2.12	-2.15	-2.09	-2.92	-2.92	Lower
Q5AJX0	Uncharacterized protein	HTS1	-3.05	-2.2	-2.02	-0.44	-2.12	-2.15	-2.09	-2.92	-2.92	Lower
Q5AL30	Uncharacterized protein	orf19.4947	-3.05	-2.2	-2.02	-3.24	-2.12	-2.15	-2.09	-2.92	-2.92	Lower
Q59Z12	Potential cytosolic chaperonin CCT ring complex subunit Cct5	CCT5	-3.05	-2.2	-2.02	-3.24	-2.12	-2.15	-2.09	-2.92	-2.92	Lower
P0CY33	Cell division control protein 42 homolog	CDC42	-3.05	-2.2	-2.02	-3.24	-2.12	-2.15	-0.5	-2.92	-2.92	Lower
Q5AND9	Potential ADP-ribosylation factor	ARF2	-3.05	-2.2	-2.02	-3.24	-2.12	-2.15	-2.09	-2.92	-2.92	Lower
Q5AHJ3	Potential GABA transaminase	CaO19.803	-3.05	-2.2	-2.02	-3.24	-2.12	-2.15	-2.09	-2.92	-2.92	Lower
G1UB69	Lanosterol 14-alpha-demethylase	ERG11	-3.05	-2.2	-2.02	-3.24	-2.12	-2.15	-2.09	-2.92	-2.92	Lower
Q5AJE2	Uncharacterized protein	RNA1	-3.05	-2.2	-2.02	-3.24	-2.12	-2.15	-2.09	-2.92	-2.92	Lower
Q5A360	Nucleotide exchange factor SIL1	SIL1	-3.05	-2.2	-2.02	-3.24	-2.12	-2.15	-2.09	-2.92	-2.92	Lower
Q5A0L8	Likely 26S proteasome regulatory particle ATPase Rpt3p	PR26	-3.05	-2.2	-2.02	-3.24	-2.12	-2.15	-2.09	-2.92	-2.92	Lower
Q5A0E3	Potential cystathionine beta-synthase	CYS4	-3.05	-2.2	-2.02	-0.44	-2.12	-2.15	-2.09	-2.92	-2.92	Lower
Q59QS2	Potential translation elongation factor Cam1p	CAM1-1	-2.97	-4.44	-4.26	-5.48	-4.35	-4.39	-4.33	-1.99	-1.46	Lower
Q5AJI0	Acetolactate synthase	ILV2	-2.69	-5.01	-4.83	-6.05	-3.34	-1.79	-2.58	-2.56	-3.41	Lower
Q59S48	Potential guanine nucleotide exchange factor eIF-2B alpha subunit	GCN3	-2.57	-1.71	-1.53	-2.76	-1.63	-1.66	-1.6	-2.43	-2.43	Lower
Q59S06	Nucleolar protein 58	NOP58	-2.57	-1.71	-1.53	-2.76	-1.63	-1.66	-1.6	-2.43	-2.43	Lower
Q5AH38	Arginine biosynthesis bifunctional protein ArgJ, mitochondrial	ECM42	-2.57	-1.71	-1.53	-2.76	-1.63	-1.66	-1.6	-2.43	-2.43	Lower
Q59PD5	Uncharacterized protein	MMS2	-2.57	-1.71	-1.53	-2.76	-1.63	-1.66	-1.6	-0.11	-2.43	Lower
Q5AFL1	Uncharacterized protein	GUS1	-2.57	-1.71	-1.53	-2.76	-1.63	-1.66	-1.6	-2.43	-2.43	Lower
Q59PN2	Carboxypeptidase	CPY1	-2.57	-1.71	-1.53	-2.76	-1.63	-1.66	-1.6	-2.43	-2.43	Lower
Q59KM2	Uncharacterized protein	CaO19.6617	-2.57	-1.71	-1.53	-2.76	-1.63	-1.66	-1.6	-2.43	-2.43	Lower
Q5ALW6	Uncharacterized protein	orf19.1460	-2.57	-1.71	-1.53	-2.76	-1.63	-0.08	-1.6	-2.43	-2.43	Lower
Q59VX7	Uncharacterized protein	KAP95	-2.57	-1.71	-1.53	-2.76	-1.63	-1.66	-1.6	-2.43	-2.43	Lower
Q59U17	Uncharacterized protein	orf19.715	-2.57	-1.71	-1.53	-2.76	-1.63	-1.66	-1.6	-2.43	-2.43	Lower
Q59ZT4	Potential RNA processing complex subunit Lsm5	LSM5	-2.57	-1.71	-1.53	-2.76	-1.63	-1.66	-1.6	-2.43	-2.43	Lower
Q5A094	Uncharacterized protein	SLA2	-2.57	-1.71	-1.53	-2.76	-1.63	-1.66	-1.6	-2.43	-2.43	Lower
Q59Z55	Potential aldo/keto reductase	orf19.2244	-2.57	-1.71	-1.53	-2.76	-1.63	-1.66	-1.6	-2.43	-2.43	Lower
Q5ANA8	Metacaspase-1	MCA1	-2.57	-1.71	-1.53	-2.76	-1.63	-1.66	-1.6	-2.43	-2.43	Lower
Q59X67	Enhanced filamentous growth protein 1	EFG1	-2.57	-1.71	-1.53	-2.76	-1.63	-1.66	-1.6	-2.43	-2.43	Lower
Q5AB74	Potential cytosolic chaperonin CCT ring complex subunit Cct8	CCT8	-2.57	-1.71	-1.53	-2.76	-1.63	-1.66	-1.6	-0.85	-2.43	Lower
Q5AL34	Uncharacterized protein	PSA2	-2.45	-3.92	-3.73	-2.64	-0.66	-3.87	-3.81	-2.31	-4.64	Lower
Q59Y37	Uncharacterized protein	PST2	-2.45	-3.92	-3.73	-0.71	-3.83	-1.54	-3.81	-4.64	-4.64	Lower
Q59US3	Uncharacterized protein	SUB2	-2.17	-3.64	-3.46	-4.68	-3.56	-1.27	-3.53	-4.36	-4.36	Lower
Q5A376	Uncharacterized protein	HSP104	-2.06	-2.79	-5.78	-2.25	-5.88	-2.74	-1.46	-0.71	-2.04	Lower
P53698	Cytochrome c	CYC1	-2.03	-4.35	-4.17	-1.3	-1.09	-1.97	-2.65	-5.07	-5.07	Lower
Q5A410	Uncharacterized protein	orf19.7297	-2.01	-3.48	-1.71	-2.2	-0.23	-3.43	-3.37	-1.88	-4.2	Lower
Q59KZ1	Aminopeptidase 2	APE2	-2	-4.6	-0.72	-0.29	-1.35	-0.46	-1.32	-1.42	-2.52	Lower
Q5AFA8	Uncharacterized protein	ABP1	-1.94	-0.42	-1.82	-1.46	-1	-1.42	-2.26	-1.65	-1.5	Lower
Q5A403	Uncharacterized protein	orf19.7306	-1.83	-4.44	-4.26	-1.39	-4.35	-2.06	-2.74	-5.16	-2.35	Lower
Q59KV2	Uncharacterized protein	PST3	-1.83	-4.44	-1.93	-0.73	-0.45	-0.69	-1.16	-1.25	-1.99	Lower
Q59QR8	Uncharacterized protein	BUB3	-1.83	-0.98	-0.79	-2.02	-0.89	-0.93	-0.87	-1.7	-1.7	Lower
Q5A5S6	Malate dehydrogenase	MDH1-3	-1.83	-0.98	-0.79	-2.02	-0.89	-0.93	-0.87	-1.7	-1.7	Lower
Q5A5P8	Uncharacterized protein	TIF11	-1.83	-0.98	-0.79	-2.02	-0.89	-0.93	-0.87	-1.7	-1.7	Lower
Q5A6C2	Uncharacterized protein	CaO19.11252	-1.83	-0.98	-0.79	-2.02	-0.89	-0.93	-0.87	-1.7	-1.7	Lower
Q92210	Phosphoribosylaminoimidazole carboxylase	ADE2	-1.83	-0.98	-0.79	-0.44	-0.89	-0.93	-0.87	-1.7	-1.7	Lower
Q59VN5	Potential 26S proteasome regulatory particle subunit Rpn13p	RPN13	-1.83	-0.98	-0.79	-2.02	-0.89	-0.93	-0.87	-1.7	-1.7	Lower
Q5A8Y6	Likely mitochondrial ribosomal protein	MRPL23	-1.83	-0.98	-0.79	-2.02	-0.89	-0.93	-0.87	-1.7	-1.7	Lower
Q5AJD3	Uncharacterized protein	CaO19.1658	-1.83	-0.98	-0.79	-2.02	-0.89	-0.93	-0.87	-1.7	-1.7	Lower
Q59Z38	Uncharacterized protein	ZTA1	-1.83	-0.98	-0.79	-2.02	-0.89	-0.93	-0.87	-1.7	-1.7	Lower
Q59QN1	Uncharacterized protein	CaO19.643	-1.83	-0.98	-0.79	-2.02	-0.89	-0.93	-0.87	-1.7	-1.7	Lower
P0CY31	Ras-related protein SEC4	SEC4	-1.83	-0.98	-0.79	-2.02	-0.89	-0.93	-0.87	-1.7	-1.7	Lower
Q59YE8	Uncharacterized protein	SUP35	-1.83	-0.98	-0.79	-2.02	-0.89	-0.93	-0.87	-1.7	-1.7	Lower
Q59WJ1	Uncharacterized protein	CaO19.2310	-1.83	-0.98	-0.79	-2.02	-0.89	-0.93	-0.87	-1.7	-1.7	Lower
Q59MU2	Uncharacterized protein	CaO19.1848	-1.83	-0.98	-0.79	-2.02	-0.89	-0.93	-0.87	-1.7	-1.7	Lower
Q5ADM3	Uncharacterized protein	orf19.6818	-1.83	-0.98	-0.79	-2.02	-0.89	-0.93	-0.87	-1.7	-1.7	Lower
Q59MI4	Uncharacterized protein	CaO19.6187	-1.83	-0.98	-0.79	-2.02	-0.89	-0.93	-0.87	-1.7	-1.7	Lower
Q59MM9	Uncharacterized protein	CaO19.746	-1.83	-0.98	-0.79	-2.02	-0.89	-0.93	-0.87	-1.7	-1.7	Lower
Q5A2T3	Uncharacterized protein	BLM3	-1.83	-0.98	-0.79	-2.02	-0.89	-0.93	-0.87	-1.7	-1.7	Lower
Q5ACX4	Uncharacterized protein	RFA1	-1.83	-0.98	-0.79	-2.02	-0.89	-0.93	-0.87	-1.7	-1.7	Lower
Q59JW3	Ubiquitin-related modifier 1-2	URM1-2	-1.83	-0.98	-0.79	-2.02	-0.89	-0.93	-0.87	-1.7	-1.7	Lower
Q5A0S2	Uncharacterized protein	ALD5	-1.79	-1.2	-1.42	-1.41	-1.83	-0.62	-0.61	-1.6	-1.85	Lower
Q59MF7	Isocitrate dehydrogenase [NADP]	IDP1	-1.78	-6.22	-3.71	-1.03	-2.96	-0.38	-0.82	-0.71	-1.15	Lower
Q59QH2	Uncharacterized protein	CSH1	-1.69	-3.64	-1.87	-3.1	-3.56	-2	-3.53	-2.78	-4.36	Lower
Q5AC06	Fimbrin-like potential actin filament bundling protein	SAC6	-1.69	-3.64	-3.46	-0.78	-3.56	-3.59	-3.53	-4.36	-4.36	Lower
Q5A3K7	Uncharacterized protein	SER33	-1.59	-0.89	-0.55	-0.96	-1.08	-1.02	-1.52	-1.53	-1.62	Lower
Q59ZZ5	Citrate synthase	CIT1	-1.58	-3.53	-6.16	-0.41	-0.97	-2.38	-3.42	-3.15	-3.89	Lower
Q5A9D9	Uncharacterized protein	LYS12	-1.54	-2.37	-5.36	-0.91	-1.37	-2.69	-1.97	-1.74	-1.87	Lower
Q9HFQ7	60S acidic ribosomal protein P1-A	RPP1A	-1.5	-1.54	-0.46	-2.58	-1.94	-4.3	-4.24	-1.9	-5.07	Lower
Q5A968	Uncharacterized protein	VMA4	-1.49	-1.18	-0.06	-0.64	-1.1	-0.75	-1.6	-0.32	-5.61	Lower
Q5A6N6	Uncharacterized protein	NCL1	-1.47	-2.2	-2.02	-3.24	-2.12	-2.15	-2.09	-2.92	-2.92	Lower
Q5AHK8	Likely pyruate carboxylase	PYC2	-1.43	-1.87	-2.02	-0.9	-1.36	-1.55	-3.16	-1.72	-1.96	Lower
Q5A401	Tubulin alpha chain	TUB1	-1.4	-1.93	-1.75	-5.29	-1.36	-1.03	-0.97	-4.97	-4.97	Lower
Q96W54	40S ribosomal protein S22	RPS22A	-1.39	-0.72	-0.65	-1.13	-0.29	-5.53	-2.67	-2.85	-3.5	Lower
Q59RD8	ATP synthase subunit alpha	ATP1	-1.39	-2.82	-2.46	-0.57	-1.51	-6.68	-6.62	-7.45	-7.45	Lower
Q5ANF5	Fatty acid synthase alpha subunit, C terminal	FAS2	-1.33	-5.23	-2.72	-0.29	-1.97	-0.22	-1.95	-2.04	-3.14	Lower
Q5AH31	Uncharacterized protein	SPX5	-1.32	-3.64	-3.46	-1.88	-3.56	-2	-3.53	-4.36	-4.36	Lower
Q59R31	Uncharacterized protein	ARG4	-1.3	-4.15	-3.97	-1.28	-4.06	-0.01	-0.13	-0.22	-0.78	Lower
Q59RQ6	Dihydrolipoyl dehydrogenase	LPD1	-1.28	-0.29	-2.17	-0.23	-4.6	-0.38	-1.11	-0.27	-2.59	Lower
Q59KU9	Potential butanediol dehydrogenase	IFE2	-1.28	-1.51	-4.5	-0.68	-0.69	-1.17	-1.4	-3.08	-5.4	Lower
Q5A7P9	Potential nuclear thioredoxin peroxidase	DOT5	-1.28	-2.01	-1.18	-1.78	-1.93	-1.31	-1.01	-2.37	-5.54	Lower
Q59TD9	Likely farnesyl diphosphate synthetase	ERG20	-1.21	-4.75	-4.57	-1.04	-4.67	-1.24	-3.06	-5.47	-5.47	Lower
Q5AFQ4	Likely cytosolic ribosomal acidic protein P0	RPP0	-1.08	-1.59	-1.26	-0.54	-0.54	-1.39	-1.82	-1.2	-1.8	Lower
O13318	pH-responsive protein 2	PHR2	-0.98	-4.52	-4.34	-1.17	-4.44	-4.47	-4.41	-2.07	-0.85	Lower
Q5AFK4	Uncharacterized protein	GLN4	-0.98	-3.3	-3.12	-4.34	-3.22	-3.25	-3.19	-0.11	-0.85	Lower
Q59SE5	Uncharacterized protein	THO1	-0.98	-3.3	-3.12	-2.02	-3.22	-3.25	-0.38	-0.56	-4.02	Lower
Q5APD2	Malate synthase	MLS1	-0.98	-1.71	-0.31	-0.44	-3.22	-0.08	-3.19	-4.02	-4.02	Lower
Q5A362	Uncharacterized protein	CYS3	-0.9	-2.85	-2.67	-3.9	-1.18	-2.8	-2.74	-3.57	-3.57	Lower
Q5ABV9	Uncharacterized protein	ADO1	-0.82	-5.01	-4.83	-1.19	-1.22	-2.15	-2.09	-0.87	-5.73	Lower
Q5A934	Likely ZPR1 zinc finger protein	ZPR1	-0.73	-2.2	-2.02	-3.24	-2.12	-2.15	-2.09	-2.92	-2.92	Lower
Q5AI93	Uncharacterized protein	FRS2	-0.69	-0.13	-3.12	-1.17	-3.22	-3.25	-1.6	-4.02	-1.21	Lower
Q96VB9	Heat shock protein homolog SSE1	MSI3	-0.67	-0.58	-1.01	-0.32	-1.43	-1.22	-1.69	-0.74	-1.72	Lower
Q9HGT6	Serine--tRNA ligase, cytoplasmic	SES1	-0.64	-4.04	-2.27	-0.99	-3.95	-0.53	-0.76	-1.95	-2.44	Lower
Q5AKX1	Uncharacterized protein	GCV3	-0.59	-3.64	-1.14	-0.16	-0.39	-3.59	-3.53	-1.19	-4.36	Lower
Q5ACP2	Potential glutathione-dependent formaldehyde dehydrogenase	SFA1	-0.56	-4.35	-4.17	-1.48	-4.26	-4.3	-2.65	-5.07	-5.07	Lower
Q5A5V6	Uncharacterized protein	PDB1	-0.35	-0.33	-0.1	-0.27	-0.3	-2.51	-1.76	-1.43	-2.59	Lower
Q5AD47	Potential hexose transporter	HGT6	-0.25	-3.92	-3.73	-0.32	-3.83	-3.87	-3.81	-4.64	-4.64	Lower
Q5AMN7	Uncharacterized protein	CaO19.12079	-0.25	-3.64	-3.46	-0.04	-3.56	-3.59	-3.53	-4.36	-4.36	Lower
Q59N80	Inosine triphosphate pyrophosphatase	HAM1	-0.25	-0.98	-0.79	-2.02	-0.89	-0.93	-0.87	-1.7	-1.7	Lower
Q5AFQ0	Likely cytosolic ribosomal protein S18	RPS18	-0.23	-0.82	-0.76	-0.46	-0.63	-2.05	-1.99	-2.82	-3.51	Lower
Q59WG3	Uncharacterized protein	CDC48	-0.17	-1.84	-1.28	-0.09	-2.43	-1.26	-3.03	-1.13	-0.91	Lower
Q5ADW7	Uncharacterized protein	FUM12	-0.14	-4.04	-3.85	-0.32	-0.05	-1.18	-3.93	-0.51	-2.44	Lower
Q5AJG5	Uncharacterized protein	LAP41	-0.1	-3.64	-3.46	-0.78	-3.56	-2	-0.72	-0.66	-4.36	Lower
Q59P43	GTP-binding nuclear protein	GSP1	-0.07	-2.2	-5.19	-0.04	-2.48	-0.27	-0.4	-0.31	-0.07	Lower
Q5AD52	cAMP-dependent protein kinase regulatory subunit	CaO19.2015	-0.04	-3.09	-2.91	-1.33	-3.01	-0.23	-2.98	-3.81	-3.81	Lower
Q59WE2	Uncharacterized protein	SKP1	0.09	0.16	1.13	0.41	1.54	1.15	1.06	1.91	1.76	Higher
Q59YI8	Uncharacterized protein	CaO19.3192	5.86	5.9	6.47	6.04	5.65	6.64	6.55	7.39	6.9	Higher
Q5APL0	Likely Glucose-6-phosphate dehydrogenase	ZWF1	6.36	7.27	6.72	6.69	6.96	6.68	5.93	5.91	6	Higher
