# Supplementary material for: The Proteome of Community Living Candida albicans Is Differentially Modulated by the Morphologic and Structural Features of the Bacterial Cohabitants
Source: Microorganisms. 2020 Oct 7;8(10):1541. doi: 10.3390/microorganisms8101541 (PMC7601143; doi:10.3390/microorganisms8101541)
Supplement: Supplementary file 1 [file microorganisms-08-01541-s001.zip › Supplementary Files/Table S2.xlsx]

## Sheet: Sheet1
Table S2. Differential expression analysis on proteomes of C. albicans biofilms revealed 35 significantly altered proteins when exposed to Gram positive and Gram negative heat-killed bacteria.
Protein ID	Main Accession	Description	Gene Name	Gram positive bacteria	Gram negative bacteria
EAK93931	Q59TY0	Glutamate decarboxylase (Q59TY0_CANAL)	GAD1	-7.55525	-5.19295
EAL04742	Q5AQ54	Glucose-6-phosphate 1-dehydrogenase (Q5AQ54_CANAL)	ZWF1	-7.06502	-7.48692
EAK98687	O94038	Alcohol dehydrogenase 2 (ADH2_CANAL)	ADH2	-5.86148	-4.56722
EAK95695	Q59YX6	Uncharacterized protein (Q59YX6_CANAL)	STI1	-2.97314	-7.05679
EAK94876	Q59WJ0	Likely cytosolic ribosomal protein L8 (Q59WJ0_CANAL)	RPL82	-4.02539	-4.45685
EAK97228	Q5A3G5	Uncharacterized protein (Q5A3G5_CANAL)	CaO19.6387	-5.84444	-6.26634
EAK99851	Q5AAQ5	Likely glutamate synthase (Q5AAQ5_CANAL)	GLT1	-2.8023	-4.76291
EAK96238	Q5A0M1	Uncharacterized protein (Q5A0M1_CANAL)	IDH2	-5.64339	-6.0653
EAK94431	Q59VC7	Adenylosuccinate lyase (Q59VC7_CANAL)	ADE13	-3.31844	-3.08198
EAL00120	Q5ABB1	Potential mitochondrial glutaredoxin (Q5ABB1_CANAL)	TTR1	0.509298	-3.01304
EAK93039	Q59RB8	Isocitrate lyase (Q59RB8_CANAL)	ICL1	-1.76842	-2.97945
EAK95824	Q59Z25	Likely mitochondrial ribosomal protein (E. coli L7/L12) (Q59Z25_CANAL)	MRPL12	-1.20539	-3.98203
EAL01838	Q5AGE6	Uncharacterized protein (Q5AGE6_CANAL)	THR4	-3.24277	-3.59388
EAK92992	Q59PR9	Transcriptional regulator HMO1 (HMO1_CANAL)	HMO1	-3.15625	-2.31701
EAK95727	Q59Z58	Potential reductase, flavodoxin (Q59Z58_CANAL)	CQR1	-2.31019	-2.50628
EAK95595	Q59YF1	Uncharacterized protein (Q59YF1_CANAL)	LEU42	-4.00189	-3.12139
EAL04106	Q5AMN0	Proliferating cell nuclear antigen (Q5AMN0_CANAL)	POL30	-2.06833	-4.85587
EAL00287	Q5ABT0	Uncharacterized protein (Q5ABT0_CANAL)	PHZ1	-2.04629	-3.49325
EAK96486	Q5A0W5	Potential NADH-dependent flavin oxidoreductase (Q5A0W5_CANAL)	OYE32	-3.9056	-3.62229
EAK92934	Q59R20	Uncharacterized protein (Q59R20_CANAL)	orf19.6701	-2.46943	-2.51439
EAK96588	P87219	Sorbose reductase SOU1 (SOU1_CANAL)	SOU1	-3.80244	-4.75271
EAK95338	Q59XU5	Ras-like protein 1 (RAS1_CANAL)	RAS1	-3.1349	-4.64161
EAK92442	Q59PM9	Serine hydroxymethyltransferase (Q59PM9_CANAL)	SHM1	0.0462837	-3.10511
EAK98320	Q5A678	Uncharacterized protein (Q5A678_CANAL)	SSZ1	-0.969726	-2.7593
EAK95509	P34948	Mannose-6-phosphate isomerase (MPI_CANAL)	PMI1	-1.75229	-3.05705
EAK95357	Q59XX2	Cell surface mannoprotein MP65 (MP65_CANAL)	MP65	-3.71231	-3.10511
EAK97549	Q5A473	Uncharacterized protein (Q5A473_CANAL)	GVP36	-0.526897	-1.67826
EAK99176	Q5A8H6	Uncharacterized protein (Q5A8H6_CANAL)	orf19.5773	-3.31682	-4.38993
EAK99304	Q5A998	Potential WW domain protein (Q5A998_CANAL)	IFU5	-1.1549	-1.74009
EAK93666	Q59T41	Uncharacterized protein (Q59T41_CANAL)	PNG2	-2.1308	-2.39732
EAK95976	Q59ZX7	Uncharacterized protein (Q59ZX7_CANAL)	orf19.7214	-2.89961	-2.3008
EAK97451	Q5A3Z7	Uncharacterized protein (Q5A3Z7_CANAL)	ERG13	-3.43963	-4.38993
EAL01647	Q5AF71	Possible carbohydrate kinase (Q5AF71_CANAL)	orf19.2737	-2.98276	-1.57278
EAK99896	Q5AAU7	Likely translation initiation factor eIF2 alpha subunit (Q5AAU7_CANAL)	SUI2	-2.05297	-4.24547
EAK94850	Q59WF7	Uncharacterized protein (Q59WF7_CANAL)	ASR1	-0.396169	-1.97136
